# Supplementary material for: Investigating How the Use of Technology Can Reduce Missed Appointments: Quantitative Case Study at a General Practitioner Surgery
Source: J Med Internet Res. 2024 Jul 29;26:e43894. doi: 10.2196/43894 (PMC11319880; doi:10.2196/43894)
Supplement: Multimedia Appendix 1 [file jmir_v26i1e43894_app1.xlsx]

## Sheet: AllDNAyearly
Pre SMS	Totals	Total Appts	% appts		Post SMS	Totals	Total Appts	%appts
													Mann-Whitney Test for Two Independent Samples
2010-11	1738	64260	2.70464		2015-16	1106	53629	2.06232					All DNA yearly data
2011-12	1482	61044	2.42776		2016-17	797	52509	1.51784						Pre	Post
2012-13	940	60352	1.55753		2017-18	556	55049	1.01001					count	5	5
2013-14	920	57648	1.59589		2018-19	602	69691	0.863813					median	1.59589	1.01001
2014-15	768	56166	1.36738		2019-20	282	42446	0.664374					rank sum	36	19
	5848	299470				3343	273324						U	4	21
original data (2dp)			ranks
							Pre	Post						one tail	two tail
Pre	Post		Pre	Post		count	5	5					U	4
2.70464	2.06232		10	8		rank sum	36	19					mean	12.5
2.42776	1.51784		9	5		U	4	21					std dev	4.78714	ties
1.55753	1.01001		6	3									z-score	1.67115	yates
1.59589	0.863813		7	2		α	0.05						effect r	0.528463
1.36738	0.664374		4	1		tails	2						p-norm	0.0473465	0.0946929
1.93064	1.22367		36	19		U	4		= MANN(A12:B16)				p-exact	0.047619	0.0952381
						U-crit	2		=MWINV(G15,count-n, count-n2,tails)				p-simul	N/A	N/A
						sig	no
pre	1.95278		post	1.22309
		% of all DNA
2010-11	1738	18.9098
2011-12	1482	16.1245
2012-13	940	10.2274
2013-14	920	10.0098
2014-15	768	8.356
2015-16	1106	12.0335
2016-17	797	8.67153
2017-18	556	6.0494
2018-19	602	6.54989
2019-20	282	3.06822
	9191

## Sheet: AllDNAquarterly
Pre SMS	Totals	Total Appts	% appts		Post SMS	Totals	Total Appts	% appts
s/o/n 10	439	15362	2.8577		s/o/n 15	345	14198	2.42992			Mann-Whitney Test for Two Independent Samples
d/j/f 11	419	14526	2.88448		d/j/f 16	286	12934	2.21123			All DNA quarterly data
m/a/m 11	419	14324	2.92516		m/a/m 16	212	13166	1.61021				Pre	Post
j/j/a 11	461	14548	3.16882		j/j/a 16	263	13331	1.97285			count	20	18
s/o/n 11	480	15454	3.10599		s/o/n 16	231	14335	1.61144			median	1.83432	1.1418
d/j/f 12	393	17276	2.27483		d/j/f 17	210	12381	1.69615			rank sum	496	245
m/a/m 12	344	14484	2.37503		m/a/m 17	209	13050	1.60153			U	74	286
j/j/a 12	265	13830	1.91612		j/j/a 17	147	12743	1.15357
s/o/n 12	278	15863	1.75251		s/o/n 17	173	14739	1.17376				one tail	two tail
d/j/f 13	200	15879	1.25953		d/j/f 18	144	12743	1.13003			U	74
m/a/m 13	222	14847	1.49525		m/a/m 18	125	13391	0.933463			mean	180
j/j/a 13	240	13763	1.74381		j/j/a 18	114	14176	0.804176			std dev	34.2053	ties
s/o/n 13	247	14746	1.67503		s/o/n 18	168	19377	0.867007			z-score	3.09894
d/j/f 14	292	14033	2.08081		d/j/f 19	161	16769	0.960105			effect r	0.502714
m/a/m 14	232	15895	1.45958		m/a/m 19	156	17124	0.911002			p-norm	0.000971077	0.00194215
j/j/a 14	149	12974	1.14845		j/j/a 19	117	16421	0.712502			p-exact	0.000738852	0.0014777
s/o/n 14	188	14918	1.26022		s/o/n 19	136	18146	0.749476			p-simul	N/A	N/A
d/j/f 15	174	16137	1.07827		d/j/f 20	120	16443	0.729794
m/a/ 15	172	12946	1.3286
j/j/a 15	234	12165	1.92355
original data			ranks
Pre	Post		Pre	Post
2.8577	2.42992		34	33			Pre (1)	Post (2)
2.88448	2.21123		35	30		count (n)	20	18
2.92516	1.61021		36	20		rank sum	496	245
3.16882	1.97285		38	28		U	74	325
3.10599	1.61144		37	21
2.27483	1.69615		31	23		α	0.05
2.37503	1.60153		32	19		tails	2
1.91612	1.15357		26	12		U	74		= MANN(A27:B46)
1.75251	1.17376		25	13		U-crit	112		=MWINV(α,n1, n2,tails)
1.25953	1.13003		14	10		sig	yes
1.49525	0.933463		18	7
1.74381	0.804176		24	4
1.67503	0.867007		22	5
2.08081	0.960105		29	8
1.45958	0.911002		17	6
1.14845	0.712502		11	1
1.26022	0.749476		15	3
1.07827	0.729794		9	2
1.3286			16
1.92355			27
1.98569	1.29212		496	245

## Sheet: AllDNAmonthly
Pre SMS	Totals	Total Appts	% appts		Post SMS	Totals	Total Appts	% appts
Sep 10	145	5040	2.87698		Sep 15	112	4973	2.25216
Oct	136	5011	2.71403		Oct	96	4714	2.03649
Nov	158	5311	2.97496		Nov	137	4511	3.03702
Dec	129	4768	2.70554		Dec	95	4162	2.28256
Jan	138	4860	2.83951		Jan	105	4400	2.38636
Feb	152	4898	3.10331		Feb	86	4372	1.96706
Mar	147	5227	2.81232		Mar	86	4622	1.86067
Apr	123	4369	2.81529		Apr	59	4240	1.39151
May	149	4728	3.15144		May	67	4304	1.55669
Jun	174	4903	3.54885		Jun	124	4357	2.84599
Jul	159	4947	3.21407		Jul	76	4410	1.72336
Aug	128	4698	2.72456		Aug	63	4564	1.38037
Sep 11	161	4925	3.26904		Sep 16	84	4650	1.80645
Oct	164	5439	3.01526		Oct	71	4993	1.42199
Nov	155	5090	3.04519		Nov	76	4692	1.61978
Dec	143	4566	3.13184		Dec	64	3809	1.68023
Jan	141	7892	1.78662		Jan	64	4302	1.48768
Feb	109	4818	2.26235		Feb	82	4270	1.92037
Mar	146	5215	2.79962		Mar	81	4591	1.76432
Apr	102	4356	2.3416		Apr	60	4029	1.4892
May	96	4913	1.954		May	68	4430	1.53499
Jun	91	4471	2.03534		Jun	55	4253	1.2932
Jul	110	4830	2.27743		Jul	43	4261	1.00915
Aug	64	4529	1.41312		Aug	49	4229	1.15867
Sep 12	89	4726	1.8832		Sep 17	57	4708	1.21071
Oct	87	5636	1.54365		Oct	48	5187	0.92539
Nov	102	5501	1.85421		Nov	68	4844	1.4038
Dec	75	4260	1.76056		Dec	40	4002	0.9995
Jan	53	6912	0.766782		Jan	63	4480	1.40625
Feb	72	4707	1.52964		Feb	41	4261	0.962215
Mar	77	5626	1.36865		Mar	48	4557	1.05332
Apr	92	4643	1.98148		Apr	33	4342	0.760018
May	53	4578	1.15771		May	44	4492	0.979519
Jun	78	4706	1.65746		Jun	57	4636	1.22951
Jul	99	4847	2.0425		Jul	27	4403	0.613218
Aug	63	4210	1.49644		Aug	30	5137	0.583998
Sep 13	89	4637	1.91934		Sep 18	69	5695	1.21159
Oct	81	5059	1.60111		Oct	44	7195	0.611536
Nov	77	5050	1.52475		Nov	55	6487	0.84785
Dec	90	4312	2.0872		Dec	44	5327	0.825981
Jan	111	5151	2.15492		Jan	46	5750	0.8
Feb	91	4570	1.99125		Feb	71	5692	1.24736
Mar	78	4581	1.70269		Mar	50	6126	0.816193
Apr	81	7062	1.14698		Apr	58	5559	1.04335
May	73	4252	1.71684		May	48	5439	0.882515
Jun	54	4245	1.27208		Jun	39	5414	0.720355
Jul	69	4348	1.58694		Jul	44	5903	0.745384
Aug	26	4381	0.593472		Aug	34	5104	0.666144
Sep 14	61	4933	1.23657		Sep 19	53	5654	0.937389
Oct	72	5357	1.34404		Oct	48	6417	0.748013
Nov	55	4628	1.18842		Nov	35	6075	0.576132
Dec	72	4185	1.72043		Dec	45	5255	0.856327
Jan	48	4477	1.07215		Jan	46	5813	0.79133
Feb	54	7475	0.722408		Feb	29	5375	0.539535
Mar	52	4508	1.1535		Mar	26	4909	0.529639
Apr	60	4234	1.4171
May	60	4204	1.42721
Jun	72	4276	1.68382
Jul	98	3896	2.5154
Aug	64	3993	1.6028
Original data			ranks
Pre	Post		Pre	Post
2.87698	2.25216		105	90			Pre	Post				Mann-Whitney Test for Two Independent Samples
2.71403	2.03649		98	86		count	60	55				All DNA monthly data
2.97496	3.03702		106	108		rank sum	4411	2259					Pre	Post
2.70554	2.28256		97	93		U	719	2871				count	60	55
2.83951	2.38636		103	95								median	1.8687	1.21071
3.10331	1.96706		110	82		α	0.05					rank sum	4411	2259
2.81232	1.86067		101	77		tails	2					U	719	2581
2.81529	1.39151		102	46		U	719		= MANN(A67:B126)
3.15144	1.55669		112	60		U-crit	1299		=MWINV(α,n1, n2,tails)				one tail	two tail
3.54885	2.84599		115	104		sig	yes					U	719
3.21407	1.72336		113	71								mean	1650
2.72456	1.38037		99	45								std dev	178.606	ties
3.26904	1.80645		114	75								z-score	5.2126
3.01526	1.42199		107	51								effect r	0.486077
3.04519	1.61978		109	64								p-norm	9.31064e-08	1.86213e-07
3.13184	1.68023		111	66								p-exact	3.30079e-08	6.60158e-08
1.78662	1.48768		74	53								p-simul	N/A	N/A
2.26235	1.92037		91	80
2.79962	1.76432		100	73
2.3416	1.4892		94	54
1.954	1.53499		81	58
2.03534	1.2932		85	42
2.27743	1.00915		92	27
1.41312	1.15867		49	34
1.8832	1.21071		78	36
1.54365	0.92539		59	22
1.85421	1.4038		76	47
1.76056	0.9995		72	26
0.766782	1.40625		14	48
1.52964	0.962215		57	24
1.36865	1.05332		44	29
1.98148	0.760018		83	13
1.15771	0.979519		33	25
1.65746	1.22951		65	38
2.0425	0.613218		87	7
1.49644	0.583998		55	4
1.91934	1.21159		79	37
1.60111	0.611536		62	6
1.52475	0.84785		56	19
2.0872	0.825981		88	18
2.15492	0.8		89	16
1.99125	1.24736		84	40
1.70269	0.816193		68	17
1.14698	1.04335		31	28
1.71684	0.882515		69	21
1.27208	0.720355		41	9
1.58694	0.745384		61	11
0.593472	0.666144		5	8
1.23657	0.937389		39	23
1.34404	0.748013		43	12
1.18842	0.576132		35	3
1.72043	0.856327		70	20
1.07215	0.79133		30	15
0.722408	0.539535		10	2
1.1535	0.529639		32	1
1.4171			50
1.42721			52
1.68382			67
2.5154			96
1.6028			63
2.00393	1.28055		4411	2259

## Sheet: female 5 yr
APPT	20-25	25-30	30-35	35-40	40-45	45-50	50-55	55-60	60-65	65-70	70-75	75-80
10-11	2181	2385	1865	1845	1931	2253	2501	2343	2772	2359	2241	1970
11-12	1986	2279	1809	1693	1184	2167	2394	2721	2451	2790	2135	2230
12-13	2049	2438	2040	1735	2046	2164	2499	2347	2624	2198	2204	1704
13-14	1878	2233	1888	1569	1823	1996	2283	2277	2350	2271	2174	1741
14-15	1712	1939	1738	1395	1775	1835	2133	2209	2242	2405	2064	1939
15-16	1491	1738	1682	1361	1638	1683	2266	2389	2273	2680	1940	1911
16-17	1340	1762	1814	1531	1485	1734	2140	2350	2187	2380	1781	1959
17-18	1416	1728	1997	1693	1346	1869	2151	2238	2283	2412	2084	2095
18-19	1654	2207	2393	2003	1691	2241	2672	3171	3285	3232	2989	2485
19-20	973	1303	1439	1177	1086	1421	1534	1877	1904	1933	2008	1573
DNA	20-25	25-30	30-35	35-40	40-45	45-50	50-55	55-60	60-65	65-70	70-75	75-80
10-11	123	123	78	66	80	83	57	50	46	44	30	32
11-12	109	102	65	49	67	55	56	56	47	35	32	29
12-13	67	53	31	33	56	46	38	33	30	21	18	23
13-14	43	55	41	36	39	55	38	39	23	32	21	80
14-15	39	43	30	19	26	35	31	33	28	25	21	21
15-16	78	63	42	35	61	40	46	28	30	20	15	12
16-17	51	63	39	25	29	44	23	20	12	13	17	15
17-18	27	18	30	30	19	25	15	13	15	9	8	22
18-19	17	37	40	23	18	18	16	19	22	10	10	11
19-20	17	13	20	6	6	5	14	9	5	4	5	3
% DNA	20-25	25-30	30-35	35-40	40-45	45-50	50-55	55-60	60-65	65-70	70-75	75-80
10-11	5.63961	5.15723	4.18231	3.57724	4.14293	3.68398	2.27909	2.13402	1.65945	1.8652	1.33869	1.62437
11-12	5.48842	4.47565	3.59315	2.89427	5.65878	2.53807	2.33918	2.05807	1.91758	1.25448	1.49883	1.30045
12-13	3.26989	2.17391	1.51961	1.90202	2.73705	2.12569	1.52061	1.40605	1.14329	0.955414	0.816697	1.34977
13-14	2.28967	2.46305	2.17161	2.29446	2.13933	2.75551	1.66448	1.71278	0.978723	1.40907	0.965961	4.59506
14-15	2.27804	2.21764	1.72612	1.36201	1.46479	1.90736	1.45335	1.49389	1.24888	1.0395	1.01744	1.08303
15-16	5.23139	3.62486	2.49703	2.57164	3.72405	2.37671	2.03001	1.17204	1.31984	0.746269	0.773196	0.627943
16-17	3.80597	3.57548	2.14994	1.63292	1.95286	2.53749	1.07477	0.851064	0.548697	0.546218	0.95452	0.765697
17-18	1.90678	1.04167	1.50225	1.772	1.41159	1.33761	0.69735	0.580876	0.65703	0.373134	0.383877	1.05012
18-19	1.02781	1.67648	1.67154	1.14828	1.06446	0.803213	0.598802	0.59918	0.669711	0.309406	0.33456	0.442656
19-20	1.74717	0.997698	1.38985	0.509771	0.552486	0.351865	0.912647	0.479489	0.262605	0.206932	0.249004	0.190718
MEAN	3.26848	2.74037	2.24034	1.96646	2.48483	2.04175	1.45703	1.24874	1.04058	0.870562	0.833277	1.30298
VAR	2.86895	2.00639	0.895067	0.804355	2.52985	0.969028	0.39839	0.373628	0.26886	0.287312	0.173396	1.5308
Kruskal-Wallis Test - Female DNA in 5 yr age bands															Pairwise Mann-Whitney tests					Pairwise Mann-Whitney exact tests
	20-25	25-30	30-35	35-40	40-45	45-50	50-55	55-60	60-65	65-70	70-75	75-80
median	2.77978	2.34035	1.93803	1.83701	2.0461	2.2512	1.48698	1.28904	1.06101	0.850841	0.885608	1.06658			group 1	group 2	p-value	mean		group 1	group 2	p-value	mean
rank sum	937	858	810	727	779	747	565	470	376	297	279	415			20-25	25-30	0.427355	0.528108		20-25	25-30	0.435872	0.528108
count	10	10	10	10	10	10	10	10	10	10	10	10	120		20-25	30-35	0.121225	1.02813		20-25	30-35	0.123005	1.02813
r^2/n	87796.9	73616.4	65610	52852.9	60684.1	55800.9	31922.5	22090	14137.6	8820.9	7784.1	17222.5	498339		20-25	35-40	0.10411	1.30202		20-25	35-40	0.105122	1.30202
H-stat													48.8502		20-25	40-45	0.344704	0.783642		20-25	40-45	0.352681	0.783642
H-ties													48.8502		20-25	45-50	0.212294	1.22673		20-25	45-50	0.217563	1.22673
df													11		20-25	50-55	0.0113297	1.81145		20-25	50-55	0.0089307	1.81145
p-value													1.00636e-06		20-25	55-60	0.00282727	2.01973		20-25	55-60	0.00150469	2.01973
alpha													0.05		20-25	60-65	0.00131494	2.22789		20-25	60-65	0.000487129	2.22789
sig													yes		20-25	65-70	0.000768539	2.39791		20-25	65-70	0.000205677	2.39791
															20-25	70-75	0.000329839	2.4352		20-25	70-75	4.33004e-05	2.4352
															20-25	75-80	0.00458639	1.96549		20-25	75-80	0.00287947	1.96549
															25-30	30-35	0.384673	0.500026		25-30	30-35	0.393048	0.500026
															25-30	35-40	0.307489	0.773908		25-30	35-40	0.314999	0.773908
															25-30	40-45	0.677585	0.255534		25-30	40-45	0.684211	0.255534
															25-30	45-50	0.427355	0.698618		25-30	45-50	0.435872	0.698618
															25-30	50-55	0.031209	1.28334		25-30	50-55	0.0288056	1.28334
															25-30	55-60	0.0091085	1.49162		25-30	55-60	0.00684146	1.49162
															25-30	60-65	0.00361051	1.69979		25-30	60-65	0.00208924	1.69979
															25-30	65-70	0.00170625	1.8698		25-30	65-70	0.000725281	1.8698
															25-30	70-75	0.000768539	1.90709		25-30	70-75	0.000205677	1.90709
															25-30	75-80	0.0211339	1.43739		25-30	75-80	0.0185434	1.43739
															30-35	35-40	0.677585	0.273882		30-35	35-40	0.684211	0.273882
															30-35	40-45	0.909722	0.244492		30-35	40-45	0.911797	0.244492
															30-35	45-50	0.96985	0.198592		30-35	45-50	0.970512	0.198592
															30-35	50-55	0.0756616	0.783313		30-35	50-55	0.075256	0.783313
															30-35	55-60	0.0113297	0.991596		30-35	55-60	0.0089307	0.991596
															30-35	60-65	0.00170625	1.19976		30-35	60-65	0.000725281	1.19976
															30-35	65-70	0.00100798	1.36978		30-35	65-70	0.000324753	1.36978
															30-35	70-75	0.000246128	1.40706		30-35	70-75	2.16502e-05	1.40706
															30-35	75-80	0.00579536	0.937361		30-35	75-80	0.00388621	0.937361
															35-40	40-45	0.57075	0.518374		35-40	40-45	0.578742	0.518374
															35-40	45-50	0.791337	0.07529		35-40	45-50	0.795936	0.07529
															35-40	50-55	0.212294	0.509431		35-40	50-55	0.217563	0.509431
															35-40	55-60	0.088973	0.717715		35-40	55-60	0.0892096	0.717715
															35-40	60-65	0.0211339	0.925877		35-40	60-65	0.0185434	0.925877
															35-40	65-70	0.00728456	1.0959		35-40	65-70	0.00519604	1.0959
															35-40	70-75	0.00282727	1.13318		35-40	70-75	0.00150469	1.13318
															35-40	75-80	0.031209	0.663479		35-40	75-80	0.0288056	0.663479
															40-45	45-50	0.677585	0.443084		40-45	45-50	0.684211	0.443084
															40-45	50-55	0.212294	1.02781		40-45	50-55	0.217563	1.02781
															40-45	55-60	0.0640221	1.23609		40-45	55-60	0.0630128	1.23609
															40-45	60-65	0.0140193	1.44425		40-45	60-65	0.0114962	1.44425
															40-45	65-70	0.00361051	1.61427		40-45	65-70	0.00208924	1.61427
															40-45	70-75	0.00361051	1.65156		40-45	70-75	0.00208924	1.65156
															40-45	75-80	0.0376353	1.18185		40-45	75-80	0.035463	1.18185
															45-50	50-55	0.121225	0.584721		45-50	50-55	0.123005	0.584721
															45-50	55-60	0.0640221	0.793005		45-50	55-60	0.0630128	0.793005
															45-50	60-65	0.0172575	1.00117		45-50	60-65	0.0146896	1.00117
															45-50	65-70	0.0091085	1.17119		45-50	65-70	0.00684146	1.17119
															45-50	70-75	0.0113297	1.20847		45-50	70-75	0.0089307	1.20847
															45-50	75-80	0.0640221	0.738769		45-50	75-80	0.0630128	0.738769
															50-55	55-60	0.427355	0.208283		50-55	55-60	0.435872	0.208283
															50-55	60-65	0.140465	0.416446		50-55	60-65	0.14314	0.416446
															50-55	65-70	0.0451546	0.586466		50-55	65-70	0.0432571	0.586466
															50-55	70-75	0.0376353	0.623751		50-55	70-75	0.035463	0.623751
															50-55	75-80	0.241322	0.154047		50-55	75-80	0.247451	0.154047
															55-60	60-65	0.472676	0.208163		55-60	60-65	0.481251	0.208163
															55-60	65-70	0.161972	0.378183		55-60	65-70	0.165494	0.378183
															55-60	70-75	0.140465	0.415467		55-60	70-75	0.14314	0.415467
															55-60	75-80	0.520523	0.0542357		55-60	75-80	0.528849	0.0542357
															60-65	65-70	0.472676	0.17002		60-65	65-70	0.481251	0.17002
															60-65	70-75	0.427355	0.207305		60-65	70-75	0.435872	0.207305
															60-65	75-80	0.96985	0.262398		60-65	75-80	0.970512	0.262398
															65-70	70-75	0.96985	0.0372849		65-70	70-75	0.970512	0.0372849
															65-70	75-80	0.427355	0.432418		65-70	75-80	0.435872	0.432418
															70-75	75-80	0.384673	0.469703		70-75	75-80	0.393048	0.469703

## Sheet: male 5 yr
APPT	20-25	25-30	30-35	35-40	40-45	45-50	50-55	55-60	60-65	65-70	70-75	75-80
10-11	1001	1131	1010	1264	1278	1430	1445	1695	2358	2103	2009	1428
11-12	956	993	1038	1184	1737	1669	1744	1979	2514	2186	2036	1522
12-13	1114	1084	1331	1351	1568	1551	1428	1851	2031	2104	1902	1445
13-14	862	930	1192	1194	1394	1407	1612	1796	1859	2201	1905	1518
14-15	893	968	1191	1064	1423	1424	1740	1666	1812	2314	1928	1594
15-16	808	872	969	927	1151	1302	1455	1477	1732	2127	1839	1549
16-17	855	799	901	949	1118	1465	1453	1613	1790	2124	1926	1593
17-18	874	842	960	1067	1140	1392	1561	1635	2026	2039	2000	1623
18-19	1130	1148	2180	1337	1385	1737	1916	2170	2493	2564	2716	2123
19-20	659	690	808	789	810	980	1154	1328	1510	1628	1835	1368
DNA	20-25	25-30	30-35	35-40	40-45	45-50	50-55	55-60	60-65	65-70	70-75	75-80
10-11	56	58	44	57	53	55	40	42	57	34	36	14
11-12	46	37	40	40	43	42	46	47	53	30	25	17
12-13	27	28	16	32	42	38	23	34	34	18	23	15
13-14	20	9	21	34	27	29	21	29	37	20	28	20
14-15	13	15	20	17	32	24	35	15	31	15	17	18
15-16	33	37	30	43	39	40	30	33	30	23	17	9
16-17	26	28	21	37	29	19	28	18	17	17	11	10
17-18	16	18	15	15	24	11	15	21	11	15	11	8
18-19	28	19	30	20	32	20	13	20	16	12	9	12
19-20	12	13	12	11	12	6	18	5	10	6	4	6
% DNA	20-25	25-30	30-35	35-40	40-45	45-50	50-55	55-60	60-65	65-70	70-75	75-80
10-11	5.59441	5.12821	4.35644	4.50949	4.1471	3.84615	2.76817	2.47788	2.4173	1.61674	1.79194	0.980392
11-12	4.81172	3.72608	3.85356	3.37838	2.47553	2.51648	2.63761	2.37494	2.10819	1.37237	1.2279	1.11695
12-13	2.4237	2.58303	1.2021	2.36862	2.67857	2.45003	1.61064	1.83684	1.67405	0.855513	1.20925	1.03806
13-14	2.32019	0.967742	1.76174	2.84757	1.93687	2.06112	1.30273	1.6147	1.99032	0.908678	1.46982	1.31752
14-15	1.45577	1.54959	1.67926	1.59774	2.24877	1.68539	2.01149	0.90036	1.71082	0.648228	0.881743	1.12923
15-16	4.08416	4.24312	3.09598	4.63862	3.38836	3.0722	2.06186	2.23426	1.7321	1.08134	0.924415	0.58102
16-17	3.04094	3.50438	2.33074	3.89884	2.59392	1.29693	1.92705	1.11593	0.949721	0.800377	0.571132	0.627746
17-18	1.83066	2.13777	1.5625	1.40581	2.10526	0.79023	0.960922	1.2844	0.542942	0.735655	0.55	0.492914
18-19	2.47788	1.65505	1.37615	1.49589	2.31047	1.15141	0.678497	0.921659	0.641797	0.468019	0.33137	0.565238
19-20	1.82094	1.88406	1.48515	1.39417	1.48148	0.612245	1.55979	0.376506	0.662252	0.36855	0.217984	0.438596
MEAN	2.98603	2.7379	2.27036	2.75351	2.53663	1.94822	1.75188	1.51375	1.44295	0.885546	0.917555	0.828768
VAR	1.93305	1.81939	1.24556	1.67532	0.571041	1.07854	0.449764	0.503989	0.467213	0.148785	0.260043	0.101697
Kruskal-Wallis Test - Male DNA in 5 yr age bands															Pairwise Mann-Whitney tests	65-70	75-80	0.850107	0.0567784	Pairwise Mann-Whitney exact tests	65-70	75-80	0.853428	0.0567784
	20-25	25-30	30-35	35-40	40-45	45-50	50-55	55-60	60-65	65-70	70-75	75-80				70-75	75-80	0.850107	0.0887869		70-75	75-80	0.853428	0.0887869
median	2.45079	2.3604	1.7205	2.60809	2.393	1.87326	1.76885	1.44955	1.69243	0.827945	0.903079	0.804069			group 1	group 2	p-value	mean		group 1	group 2	p-value	mean
rank sum	908.5	842	737	842	878	651	628	522.5	505	250	270	226			20-25	25-30	0.73373	0.248133		20-25	25-30	0.739364	0.248133
count	10	10	10	10	10	10	10	10	10	10	10	10	120		20-25	30-35	0.140465	0.715672		20-25	30-35	0.14314	0.715672
r^2/n	82537.2	70896.4	54316.9	70896.4	77088.4	42380.1	39438.4	27300.6	25502.5	6250	7290	5107.6	509005		20-25	35-40	0.57075	0.232522		20-25	35-40	0.578742	0.232522
H-stat													57.6649		20-25	40-45	0.73373	0.449401		20-25	40-45	0.739364	0.449401
H-ties													57.6651		20-25	45-50	0.121225	1.03782		20-25	45-50	0.123005	1.03782
df													11		20-25	50-55	0.0451546	1.23416		20-25	50-55	0.0432571	1.23416
p-value													2.50888e-08		20-25	55-60	0.0125778	1.47229		20-25	55-60	0.0089307	1.47229
alpha													0.05		20-25	60-65	0.00579536	1.54309		20-25	60-65	0.00388621	1.54309
sig													yes		20-25	65-70	0.000246128	2.10049		20-25	65-70	2.16502e-05	2.10049
															20-25	70-75	0.000329839	2.06848		20-25	70-75	4.33004e-05	2.06848
															20-25	75-80	0.000182672	2.15727		20-25	75-80	1.08251e-05	2.15727
															25-30	30-35	0.427355	0.46754		25-30	30-35	0.435872	0.46754
															25-30	35-40	0.909722	0.0156111		25-30	35-40	0.911797	0.0156111
															25-30	40-45	0.96985	0.201268		25-30	40-45	0.970512	0.201268
															25-30	45-50	0.212294	0.789683		25-30	45-50	0.217563	0.789683
															25-30	50-55	0.121225	0.986026		25-30	50-55	0.123005	0.986026
															25-30	55-60	0.0376353	1.22415		25-30	55-60	0.035463	1.22415
															25-30	60-65	0.0376353	1.29495		25-30	60-65	0.035463	1.29495
															25-30	65-70	0.00058284	1.85236		25-30	65-70	0.000129901	1.85236
															25-30	70-75	0.00100798	1.82035		25-30	70-75	0.000324753	1.82035
															25-30	75-80	0.000768539	1.90913		25-30	75-80	0.000205677	1.90913
															30-35	35-40	0.384673	0.483151		30-35	35-40	0.393048	0.483151
															30-35	40-45	0.307489	0.266272		30-35	40-45	0.314999	0.266272
															30-35	45-50	0.520523	0.322143		30-35	45-50	0.528849	0.322143
															30-35	50-55	0.472676	0.518486		30-35	50-55	0.481251	0.518486
															30-35	55-60	0.161972	0.756615		30-35	55-60	0.165494	0.756615
															30-35	60-65	0.212294	0.827413		30-35	60-65	0.217563	0.827413
															30-35	65-70	0.000768539	1.38482		30-35	65-70	0.000205677	1.38482
															30-35	70-75	0.00282727	1.35281		30-35	70-75	0.00150469	1.35281
															30-35	75-80	0.000246128	1.44159		30-35	75-80	2.16502e-05	1.44159
															35-40	40-45	0.909722	0.216879		35-40	40-45	0.911797	0.216879
															35-40	45-50	0.161972	0.805294		35-40	45-50	0.165494	0.805294
															35-40	50-55	0.121225	1.00164		35-40	50-55	0.123005	1.00164
															35-40	55-60	0.0376353	1.23977		35-40	55-60	0.035463	1.23977
															35-40	60-65	0.0640221	1.31056		35-40	60-65	0.0630128	1.31056
															35-40	65-70	0.00058284	1.86797		35-40	65-70	0.000129901	1.86797
															35-40	70-75	0.00100798	1.83596		35-40	70-75	0.000324753	1.83596
															35-40	75-80	0.000182672	1.92475		35-40	75-80	1.08251e-05	1.92475
															40-45	45-50	0.161972	0.588415		40-45	45-50	0.165494	0.588415
															40-45	50-55	0.0376353	0.784758		40-45	50-55	0.035463	0.784758
															40-45	55-60	0.0113297	1.02289		40-45	55-60	0.0089307	1.02289
															40-45	60-65	0.00579536	1.09368		40-45	60-65	0.00388621	1.09368
															40-45	65-70	0.000246128	1.65109		40-45	65-70	2.16502e-05	1.65109
															40-45	70-75	0.000246128	1.61908		40-45	70-75	2.16502e-05	1.61908
															40-45	75-80	0.000182672	1.70787		40-45	75-80	1.08251e-05	1.70787
															45-50	50-55	0.850107	0.196343		45-50	50-55	0.853428	0.196343
															45-50	55-60	0.344704	0.434471		45-50	55-60	0.352681	0.434471
															45-50	60-65	0.273036	0.505269		45-50	60-65	0.279861	0.505269
															45-50	65-70	0.0172575	1.06267		45-50	65-70	0.0146896	1.06267
															45-50	70-75	0.0211339	1.03066		45-50	70-75	0.0185434	1.03066
															45-50	75-80	0.00579536	1.11945		45-50	75-80	0.00388621	1.11945
															50-55	55-60	0.472676	0.238129		50-55	55-60	0.481251	0.238129
															50-55	60-65	0.384673	0.308927		50-55	60-65	0.393048	0.308927
															50-55	65-70	0.00728456	0.86633		50-55	65-70	0.00519604	0.86633
															50-55	70-75	0.00728456	0.834322		50-55	70-75	0.00519604	0.834322
															50-55	75-80	0.00361051	0.923108		50-55	75-80	0.00208924	0.923108
															55-60	60-65	0.850107	0.0707982		55-60	60-65	0.853428	0.0707982
															55-60	65-70	0.031209	0.628202		55-60	65-70	0.0288056	0.628202
															55-60	70-75	0.0640221	0.596193		55-60	70-75	0.0630128	0.596193
															55-60	75-80	0.0539026	0.68498		55-60	75-80	0.0524259	0.68498
															60-65	65-70	0.0756616	0.557403		60-65	65-70	0.075256	0.557403
															60-65	70-75	0.088973	0.525395		60-65	70-75	0.0892096	0.525395
															60-65	75-80	0.0451546	0.614182		60-65	75-80	0.0432571	0.614182
															65-70	70-75	0.909722	0.0320085		65-70	70-75	0.911797	0.0320085
															65-70	75-80	0.850107	0.0567784		65-70	75-80	0.853428	0.0567784
															70-75	75-80	0.850107	0.0887869		70-75	75-80	0.853428	0.0887869

## Sheet: 5yr
	20-25	25-30	30-35	35-40	40-45	45-50	50-55	55-60	60-65	65-70	70-75	75-80
10-11	5.63	5.15	4.24	3.96	4.14	3.75	2.46	2.28	2.01	1.75	1.55	1.35			Kruskal-Wallis Test															Pairwise Mann-Whitney tests					Pairwise Mann-Whitney exact tests
11-12	5.27	4.25	3.69	3.09	2.82	2.39	2.28	2.33	1.89	1.5	1.34	1.35
12-13	2.97	2.3	1.39	2.11	2.71	2.26	1.55	1.6	1.37	0.91	1	1.21				20-25	25-30	30-35	35-40	40-45	45-50	50-55	55-60	60-65	65-70	70-75	75-80			group 1	group 2	p-value	mean		group 1	group 2	p-value	mean
13-14	2.3	2.02	2.01	2.53	2.05	2.47	1.51	1.67	1.43	1.16	1.2	1.53			median	2.635	2.16	1.86	2.305	2.14	2.115	1.53	1.41	1.4	0.9	0.925	0.945			20-25	25-30	0.57046	0.432		20-25	25-30	0.578742	0.432
14-15	2	2	1.71	1.46	1.81	1.81	1.7	1.24	1.97	1.25	1	1.08			rank sum	949	865.5	774.5	788.5	836	714.5	574	492.5	437.5	286.5	259.5	282			20-25	30-35	0.10411	0.935		20-25	30-35	0.105122	0.935
15-16	4.83	3.83	2.72	3.41	3.59	2.68	2.04	1.58	1.5	0.89	0.85	0.61			count	10	10	10	10	10	10	10	10	10	10	10	10	120		20-25	35-40	0.241322	0.895		20-25	35-40	0.247451	0.895
16-17	3.51	3.55	2.21	2.5	2.23	1.97	1.42	0.96	0.73	0.67	0.76	0.7			r^2/n	90060.1	74909	59985	62173.2	69889.6	51051	32947.6	24255.6	19140.6	8208.23	6734.02	7952.4	507306		20-25	40-45	0.307489	0.813		20-25	40-45	0.314999	0.813
17-18	1.88	1.4	1.52	1.63	1.73	1.1	0.81	0.88	0.6	0.54	0.47	0.81			H-stat													56.2616		20-25	45-50	0.161972	1.194		20-25	45-50	0.165494	1.194
18-19	1.62	1.67	1.53	1.29	1.63	0.96	0.63	0.73	0.66	0.38	0.33	0.5			H-ties													56.2651		20-25	50-55	0.00728456	1.62		20-25	50-55	0.00519604	1.62
19-20	1.78	1.3	1.42	0.86	0.95	0.46	1.19	0.44	0.44	0.28	0.23	0.31			df													11		20-25	55-60	0.00282727	1.808		20-25	55-60	0.00150469	1.808
MEAN	3.179	2.747	2.244	2.284	2.366	1.985	1.559	1.371	1.26	0.933	0.873	0.945			p-value													4.54245e-08		20-25	60-65	0.00282727	1.919		20-25	60-65	0.00150469	1.919
VAR	2.3885	1.80062	1.00943	0.998493	0.927604	0.918161	0.351654	0.404032	0.367889	0.233246	0.188846	0.172272			alpha													0.05		20-25	65-70	0.000246128	2.246		20-25	65-70	2.16502e-05	2.246
															sig													yes		20-25	70-75	0.000181651	2.306		20-25	70-75	1.08251e-05	2.306
																														20-25	75-80	0.000181651	2.234		20-25	75-80	1.08251e-05	2.234
																														25-30	30-35	0.472676	0.503		25-30	30-35	0.481251	0.503
																														25-30	35-40	0.520523	0.463		25-30	35-40	0.528849	0.463
																														25-30	40-45	0.73373	0.381		25-30	40-45	0.739364	0.381
																														25-30	45-50	0.307489	0.762		25-30	45-50	0.314999	0.762
																														25-30	50-55	0.0640221	1.188		25-30	50-55	0.0630128	1.188
																														25-30	55-60	0.0155255	1.376		25-30	55-60	0.0114962	1.376
																														25-30	60-65	0.0091085	1.487		25-30	60-65	0.00684146	1.487
																														25-30	65-70	0.000768539	1.814		25-30	65-70	0.000205677	1.814
																														25-30	70-75	0.000437455	1.874		25-30	70-75	7.57756e-05	1.874
																														25-30	75-80	0.00058006	1.802		25-30	75-80	0.000129901	1.802
																														30-35	35-40	0.96985	0.04		30-35	35-40	0.970512	0.04
																														30-35	40-45	0.520523	0.122		30-35	40-45	0.528849	0.122
																														30-35	45-50	0.850107	0.259		30-35	45-50	0.853428	0.259
																														30-35	50-55	0.173456	0.685		30-35	50-55	0.165494	0.685
																														30-35	55-60	0.0756616	0.873		30-35	55-60	0.075256	0.873
																														30-35	60-65	0.0232902	0.984		30-35	60-65	0.0185434	0.984
																														30-35	65-70	0.00131494	1.311		30-35	65-70	0.000487129	1.311
																														30-35	70-75	0.00058006	1.371		30-35	70-75	0.000129901	1.371
																														30-35	75-80	0.000501619	1.299		30-35	75-80	7.57756e-05	1.299
																														35-40	40-45	0.762282	0.082		35-40	40-45	0.739364	0.082
																														35-40	45-50	0.520523	0.299		35-40	45-50	0.528849	0.299
																														35-40	50-55	0.088973	0.725		35-40	50-55	0.0892096	0.725
																														35-40	55-60	0.0451546	0.913		35-40	55-60	0.0432571	0.913
																														35-40	60-65	0.0211339	1.024		35-40	60-65	0.0185434	1.024
																														35-40	65-70	0.00361051	1.351		35-40	65-70	0.00208924	1.351
																														35-40	70-75	0.00169939	1.411		35-40	70-75	0.000725281	1.411
																														35-40	75-80	0.00219376	1.339		35-40	75-80	0.00105003	1.339
																														40-45	45-50	0.596563	0.381		40-45	45-50	0.578742	0.381
																														40-45	50-55	0.0376353	0.807		40-45	50-55	0.035463	0.807
																														40-45	55-60	0.0172575	0.995		40-45	55-60	0.0146896	0.995
																														40-45	60-65	0.0091085	1.106		40-45	60-65	0.00684146	1.106
																														40-45	65-70	0.00100798	1.433		40-45	65-70	0.000324753	1.433
																														40-45	70-75	0.000765023	1.493		40-45	70-75	0.000205677	1.493
																														40-45	75-80	0.000765023	1.421		40-45	75-80	0.000205677	1.421
																														45-50	50-55	0.273036	0.426		45-50	50-55	0.279861	0.426
																														45-50	55-60	0.0961785	0.614		45-50	55-60	0.0892096	0.614
																														45-50	60-65	0.0695375	0.725		45-50	60-65	0.0630128	0.725
																														45-50	65-70	0.0113297	1.052		45-50	65-70	0.0089307	1.052
																														45-50	70-75	0.011299	1.112		45-50	70-75	0.0089307	1.112
																														45-50	75-80	0.0172155	1.04		45-50	75-80	0.0146896	1.04
																														50-55	55-60	0.650025	0.188		50-55	55-60	0.630529	0.188
																														50-55	60-65	0.241322	0.299		50-55	60-65	0.247451	0.299
																														50-55	65-70	0.031209	0.626		50-55	65-70	0.0288056	0.626
																														50-55	70-75	0.0190197	0.686		50-55	70-75	0.0146896	0.686
																														50-55	75-80	0.0190197	0.614		50-55	75-80	0.0146896	0.614
																														55-60	60-65	0.622915	0.111		55-60	60-65	0.630529	0.111
																														55-60	65-70	0.140465	0.438		55-60	65-70	0.14314	0.438
																														55-60	70-75	0.0888529	0.498		55-60	70-75	0.0892096	0.498
																														55-60	75-80	0.10398	0.426		55-60	75-80	0.105122	0.426
																														60-65	65-70	0.226301	0.327		60-65	65-70	0.217563	0.327
																														60-65	70-75	0.185711	0.387		60-65	70-75	0.190316	0.387
																														60-65	75-80	0.212122	0.315		60-65	75-80	0.217563	0.315
																														65-70	70-75	0.850051	0.06		65-70	70-75	0.853428	0.06
																														65-70	75-80	0.909688	0.012		65-70	75-80	0.911797	0.012
																														70-75	75-80	0.677356	0.072		70-75	75-80	0.684211	0.072

## Sheet: 10yr
% DNA	20-30	30-40	40-50	50-60	60-70	70-80
10-11	5.37474	4.09425	3.9321	2.36723	1.88699	1.46444			Kruskal-Wallis Test									Pairwise Mann-Whitney tests					Pairwise Mann-Whitney exact tests
11-12	4.73125	3.38924	2.59822	2.30467	1.71429	1.34412
12-13	2.6178	1.73455	2.48329	1.57538	1.14994	1.0889				20-30	30-40	40-50	50-60	60-70	70-80			group 1	group 2	p-value	mean		group 1	group 2	p-value	mean
13-14	2.15145	2.25911	2.26586	1.59388	1.29017	1.34914			median	2.38462	1.99683	2.17567	1.52337	1.1594	0.884345			20-30	30-40	0.241322	0.686536		20-30	30-40	0.247451	0.686536
14-15	1.99565	1.59614	1.81199	1.47135	1.58441	1.03654			rank sum	464	395	384	273	182	132			20-30	40-50	0.273036	0.798437		20-30	40-50	0.279861	0.798437
15-16	4.29823	3.03705	3.11742	1.80572	1.16886	0.732145			count	10	10	10	10	10	10	60		20-30	50-60	0.0091085	1.48841		20-30	50-60	0.00684146	1.48841
16-17	3.53238	2.34841	2.08549	1.17787	0.695673	0.730128			r^2/n	21529.6	15602.5	14745.6	7452.9	3312.4	1742.4	64385.4		20-30	60-70	0.00131494	1.85515		20-30	60-70	0.000487129	1.85515
17-18	1.62551	1.57425	1.37463	0.843771	0.570776	0.628044			H-stat							28.0997		20-30	70-80	0.000182672	2.04434		20-30	70-80	1.08251e-05	2.04434
18-19	1.64522	1.42803	1.24752	0.684863	0.518403	0.407253			H-ties							28.0997		30-40	40-50	0.96985	0.111901		30-40	40-50	0.970512	0.111901
19-20	1.51724	1.16307	0.588593	0.780587	0.358423	0.26533			df							5		30-40	50-60	0.088973	0.801879		30-40	50-60	0.0892096	0.801879
Mean	2.94895	2.26241	2.15051	1.46053	1.09379	0.904605			p-value							3.48016e-05		30-40	60-70	0.00728456	1.16862		30-40	60-70	0.00519604	1.16862
Var	2.04194	0.925969	0.934361	0.356577	0.289568	0.17203			alpha							0.05		30-40	70-80	0.00058284	1.35781		30-40	70-80	0.000129901	1.35781
									sig							yes		40-50	50-60	0.10411	0.689978		40-50	50-60	0.105122	0.689978
																		40-50	60-70	0.0091085	1.05672		40-50	60-70	0.00684146	1.05672
																		40-50	70-80	0.00458639	1.24591		40-50	70-80	0.00287947	1.24591
																		50-60	60-70	0.185877	0.366739		50-60	60-70	0.190316	0.366739
																		50-60	70-80	0.0257481	0.555927		50-60	70-80	0.0232306	0.555927
																		60-70	70-80	0.520523	0.189188		60-70	70-80	0.528849	0.189188

## Sheet: maleFemaleYearly
	Female DNA	Totals	Total Appts	% appts		Male DNA	Totals	Total Appts	% appts
	2010-11	1022	35543	2.87539		2010-11	716	24717	2.89679
	2011-12	885	35160	2.51706		2011-12	597	25884	2.30644
	2012-13	540	34995	1.54308		2012-13	400	25357	1.57747
	2013-14	546	33277	1.64077		2013-14	374	24371	1.53461
	2014-15	442	31739	1.39261		2014-15	326	24427	1.33459
	2015-16	624	31062	2.00889		2015-16	482	22355	2.15612
	2016-17	465	30213	1.53907		2016-17	332	22296	1.48906
	2017-18	310	31237	0.992413		2017-18	246	23256	1.05779
	2018-19	315	39379	0.799919		2018-19	287	30312	0.94682
	2019-20	137	24078	0.568984		2019-20	145	18368	0.789416
	Original data			ranks
	female	male		female	male
10-11	2.87539	2.89679		19	20			female	male				Mann-Whitney Test for Two Independent Samples
11-12	2.51706	2.30644		18	17		count	10	10
12-13	1.54308	1.57747		12	13		rank sum	106	104					female	male
13-14	1.64077	1.53461		14	10		U	49	51				count	10	10
14-15	1.39261	1.33459		8	7								median	1.54108	1.51183
15-16	2.00889	2.15612		15	16		α	0.05					rank sum	106	104
16-17	1.53907	1.48906		11	9		tails	2					U	49	51
17-18	0.992413	1.05779		5	6		U	49		= MANN(B17:C26)
18-19	0.799919	0.94682		3	4		U-crit	23		=MWINV(α,n1, n2,tails)				one tail	two tail
19-20	0.568984	0.789416		1	2		sig	no					U	49
	1.58782	1.60891		106	104								mean	50
													std dev	13.2288	ties
													z-score	0.0755929
													effect r	0.0169031
													p-norm	0.469871	0.939743
													p-exact	0.485256	0.970512
													p-simul	N/A	N/A

## Sheet: maleFemaleQuarterly
	Female DNA	Totals	Total Appts	% appts		Male DNA	Totals	Total Appts	% appts
	s/o/n	257	9651	2.66294		s/o/n	182	6772	2.68754
	d/j/f	240	8308	2.88878		d/j/f	179	5799	3.08674
	m/a/m	246	8244	2.98399		m/a/m	173	5661	3.056
	j/j/a	279	8318	3.35417		j/j/a	182	5769	3.15479
	s/o/n	295	8675	3.40058		s/o/n	185	6299	2.93697
	d/j/f	227	9520	2.38445		d/j/f	166	7363	2.25452
	m/a/m	203	8227	2.46749		m/a/m	141	5913	2.38458
	j/j/a	160	7853	2.03744		j/j/a	105	5712	1.83824
	s/o/n	152	8967	1.6951		s/o/n	126	6618	1.9039
	d/j/f	110	8873	1.23972		d/j/f	90	6806	1.32236
	m/a/m	132	8478	1.55697		m/a/m	90	6147	1.46413
	j/j/a	146	8137	1.79427		j/j/a	94	5386	1.74527
	s/o/n	141	8467	1.66529		s/o/n	106	6032	1.75729
	d/j/f	179	7931	2.25697		d/j/f	113	5810	1.94492
	m/a/m	140	8846	1.58264		m/a/m	92	6817	1.34957
	j/j/a	86	7487	1.14866		j/j/a	63	5338	1.18022
	s/o/n	101	8340	1.21103		s/o/n	87	6390	1.3615
	d/j/f	92	8763	1.04987		d/j/f	82	7200	1.13889
	m/a/m	106	7373	1.43768		m/a/m	66	5401	1.222
	j/j/a	143	6821	2.09647		j/j/a	91	5110	1.78082
	s/o/n	200	7764	2.57599		s/o/n	145	5877	2.46725
	d/j/f	165	7351	2.24459		d/j/f	121	5297	2.28431
	m/a/m	111	7440	1.49194		m/a/m	101	5514	1.8317
	j/j/a	148	7883	1.87746		j/j/a	115	5185	2.21794
	s/o/n	143	8147	1.75525		s/o/n	88	5957	1.47725
	d/j/f	114	7078	1.61062		d/j/f	96	5093	1.88494
	m/a/m	122	7364	1.65671		m/a/m	87	5477	1.58846
	j/j/a	86	7159	1.20129		j/j/a	61	5437	1.12194
	s/o/n	104	8283	1.25558		s/o/n	69	6110	1.1293
	d/j/f	78	7194	1.08424		d/j/f	66	5261	1.25451
	m/a/m	72	7548	0.953895		m/a/m	53	5593	0.947613
	j/j/a	56	7902	0.708681		j/j/a	58	6046	0.959312
	s/o/n	88	10305	0.853954		s/o/n	80	8904	0.898473
	d/j/f	86	9497	0.905549		d/j/f	75	7111	1.0547
	m/a/m	78	9741	0.800739		m/a/m	78	7227	1.07929
	j/j/a	63	9521	0.661695		j/j/a	54	6783	0.796108
	s/o/n	72	10183	0.707061		s/o/n	64	7827	0.817682
	d/j/f	54	9234	0.584795		d/j/f	66	7089	0.93102
	Original data			ranks
	female	male		female	male
s/o/n	2.66294	2.68754		67	68			female	male				Mann-Whitney Test for Two Independent Samples
d/j/f	2.88878	3.08674		69	73		count	38	38				Male and female quarterly data
m/a/m	2.98399	3.056		71	72		rank sum	1441	1485					female	male
j/j/a	3.35417	3.15479		75	74		U	744	700				count	38	38
s/o/n	3.40058	2.93697		76	70								median	1.59663	1.53286
d/j/f	2.38445	2.25452		62	59		α	0.05					rank sum	1441	1485
m/a/m	2.46749	2.38458		65	63		tails	2					U	744	700
j/j/a	2.03744	1.83824		55	50		U	700		= MANN(B45:C82)
s/o/n	1.6951	1.9039		43	53		U-crit	533		=MWINV(α,n1, n2,tails)				one tail	two tail
d/j/f	1.23972	1.32236		27	30		sig	no					U	700
m/a/m	1.55697	1.46413		37	34								mean	722
j/j/a	1.79427	1.74527		48	44								std dev	96.2583	ties
s/o/n	1.66529	1.75729		42	46								z-score	0.228552
d/j/f	2.25697	1.94492		60	54								effect r	0.0262167
m/a/m	1.58264	1.34957		38	31								p-norm	0.409609	0.819217
j/j/a	1.14866	1.18022		22	23								p-exact	0.412138	0.824277
s/o/n	1.21103	1.3615		25	32								p-simul	N/A	N/A
d/j/f	1.04987	1.13889		15	21
m/a/m	1.43768	1.222		33	26
j/j/a	2.09647	1.78082		56	47
s/o/n	2.57599	2.46725		66	64
d/j/f	2.24459	2.28431		58	61
m/a/m	1.49194	1.8317		36	49
j/j/a	1.87746	2.21794		51	57
s/o/n	1.75525	1.47725		45	35
d/j/f	1.61062	1.88494		40	52
m/a/m	1.65671	1.58846		41	39
j/j/a	1.20129	1.12194		24	19
s/o/n	1.25558	1.1293		29	20
d/j/f	1.08424	1.25451		18	28
m/a/m	0.953895	0.947613		13	12
j/j/a	0.708681	0.959312		4	14
s/o/n	0.853954	0.898473		8	9
d/j/f	0.905549	1.0547		10	16
m/a/m	0.800739	1.07929		6	17
j/j/a	0.661695	0.796108		2	5
s/o/n	0.707061	0.817682		3	7
d/j/f	0.584795	0.93102		1	11
	1.68012	1.69242		1441	1485

## Sheet: maleFemaleMonthly
Female DNA	Totals	Total Appts	% appts		Male DNA	Totals	Total Appts	% appts		Original data			ranks
Sep 10	88	2890	3.04498		Sep 10	57	2005	2.84289		female	male		female	male
Oct 10	80	3724	2.14823		Oct	56	2651	2.11241	Sep 10	3.04498	2.84289		209	205			female	male				Mann-Whitney Test for Two Independent Samples
Nov 10	89	3037	2.93052		Nov	69	2116	3.26087	Oct	2.14823	2.11241		173	170		count	115	115				Male and female monthly data
Dec 10	80	2696	2.96736		Dec	49	1943	2.52187	Nov	2.93052	3.26087		207	218		rank sum	13107	13458					female	male
Jan 11	73	2786	2.62024		Jan	65	1936	3.35744	Dec	2.96736	2.52187		208	193		U	6788	6437				count	115	115
Feb 11	87	2826	3.07856		Feb	65	1920	3.38542	Jan	2.62024	3.35744		197	220								median	1.54586	1.60662
Mar 11	69	3000	2.3		Mar	78	2080	3.75	Feb	3.07856	3.38542		213	222		α	0.05					rank sum	13107	13458
Apr 11	78	2520	3.09524		Apr	45	1726	2.60718	Mar	2.3	3.75		183	230		tails	2					U	6788	6437
May 11	99	2724	3.63436		May	50	1855	2.69542	Apr	3.09524	2.60718		214	196		U	6437		= MANN(K4:L118)
Jun 11	104	2787	3.73161		Jun	70	1942	3.60453	May	3.63436	2.69542		228	201		U-crit	5623		=MWINV(α,n1, n2,tails)				one tail	two tail
Jul 11	97	2827	3.4312		Jul	62	1961	3.16165	Jun	3.73161	3.60453		229	227		sig	yes					U	6437
Aug 11	78	2704	2.88462		Aug	50	1866	2.67953	Jul	3.4312	3.16165		225	216								mean	6612.5
Sep 11	94	2775	3.38739		Sep 11	67	1989	3.36853	Aug	2.88462	2.67953		206	200								std dev	504.56	ties
Oct 11	101	3018	3.34659		Oct	63	2257	2.79132	Sep 11	3.38739	3.36853		223	221								z-score	0.347827
Nov 11	100	2882	3.46981		Nov	55	2053	2.67901	Oct	3.34659	2.79132		219	203								effect r	0.0229351
Dec 11	80	2584	3.09598		Dec	63	1839	3.42577	Nov	3.46981	2.67901		226	199								p-norm	0.363985	0.72797
Jan 12	88	4192	2.09924		Jan	53	3559	1.48918	Dec	3.09598	3.42577		215	224								p-exact	0.364602	0.729205
Feb 12	59	2744	2.15015		Feb	50	1965	2.54453	Jan	2.09924	1.48918		168	108								p-simul	N/A	N/A
Mar 12	89	2918	3.05003		Mar	57	2151	2.64993	Feb	2.15015	2.54453		174	195
Apr 12	59	2512	2.34873		Apr	43	1742	2.46843	Mar	3.05003	2.64993		211	198
May 12	55	2797	1.96639		May	41	2020	2.0297	Apr	2.34873	2.46843		186	191
Jun 12	57	2538	2.24586		Jun	34	1842	1.84582	May	1.96639	2.0297		157	162
Jul 12	65	2723	2.38707		Jul	45	1997	2.25338	Jun	2.24586	1.84582		178	150
Aug 12	38	2592	1.46605		Aug	26	1873	1.38815	Jul	2.38707	2.25338		188	180
Sep 12	58	2665	2.17636		Sep 12	31	1972	1.57201	Aug	1.46605	1.38815		103	92
Oct 12	46	3253	1.41408		Oct	41	2296	1.78571	Sep 12	2.17636	1.57201		175	115
Nov 12	48	3049	1.57429		Nov	54	2350	2.29787	Oct	1.41408	1.78571		96	139
Dec 12	44	2459	1.78935		Dec	31	1726	1.79606	Nov	1.57429	2.29787		116	182
Jan 13	31	3801	0.815575		Jan	22	3058	0.719424	Dec	1.78935	1.79606		140	141
Feb 13	35	2613	1.33946		Feb	37	2022	1.82987	Jan	0.815575	0.719424		37	24
Mar 13	47	3161	1.48687		Mar	30	2388	1.25628	Feb	1.33946	1.82987		85	147
Apr 13	53	2682	1.97614		Apr	39	1869	2.08668	Mar	1.48687	1.25628		107	77
May 13	32	2635	1.21442		May	21	1890	1.11111	Apr	1.97614	2.08668		158	167
Jun 13	42	2797	1.50161		Jun	36	1831	1.96614	May	1.21442	1.11111		74	59
Jul 13	64	2895	2.21071		Jul	35	1853	1.88883	Jun	1.50161	1.96614		110	156
Aug 13	40	2445	1.63599		Aug	23	1702	1.35135	Jul	2.21071	1.88883		176	153
Sep 13	48	2632	1.82371		Sep 13	41	1916	2.13987	Aug	1.63599	1.35135		121	88
Oct 13	48	2924	1.64159		Oct	33	2054	1.60662	Sep 13	1.82371	2.13987		145	172
Nov 13	45	2911	1.54586		Nov	32	2062	1.55189	Oct	1.64159	1.60662		123	118
Dec 13	60	2463	2.43605		Dec	30	1759	1.70551	Nov	1.54586	1.55189		112	114
Jan 14	67	2875	2.33043		Jan	44	2165	2.03233	Dec	2.43605	1.70551		190	127
Feb 14	52	2593	2.0054		Feb	39	1886	2.06787	Jan	2.33043	2.03233		184	163
Mar 14	45	2621	1.7169		Mar	33	1882	1.75345	Feb	2.0054	2.06787		161	166
Apr 14	55	3788	1.45195		Apr	26	3193	0.814281	Mar	1.7169	1.75345		130	135
May 14	40	2437	1.64136		May	33	1742	1.89437	Apr	1.45195	0.814281		101	36
Jun 14	28	2451	1.14239		Jun	26	1740	1.49425	May	1.64136	1.89437		122	154
Jul 14	46	2520	1.8254		Jul	23	1759	1.30756	Jun	1.14239	1.49425		64	109
Aug 14	12	2516	0.476948		Aug	14	1839	0.761283	Jul	1.8254	1.30756		146	79
Sep 14	33	2755	1.19782		Sep 14	28	2117	1.32263	Aug	0.476948	0.761283		2	31
Oct 14	34	2993	1.13598		Oct	38	2292	1.65794	Sep 14	1.19782	1.32263		70	81
Nov 14	34	2592	1.31173		Nov	21	1981	1.06007	Oct	1.13598	1.65794		63	124
Dec 14	41	2337	1.75439		Dec	31	1776	1.7455	Nov	1.31173	1.06007		80	54
Jan 15	24	2457	0.976801		Jan	24	1972	1.21704	Dec	1.75439	1.7455		136	134
Feb 15	27	3969	0.680272		Feb	27	3452	0.782155	Jan	0.976801	1.21704		46	75
Mar 15	37	2607	1.41926		Mar	15	1849	0.811249	Feb	0.680272	0.782155		19	33
Apr 15	34	2412	1.40962		Apr	26	1762	1.4756	Mar	1.41926	0.811249		97	35
May 15	35	2354	1.48683		May	25	1790	1.39665	Apr	1.40962	1.4756		95	105
Jun 15	42	2421	1.73482		Jun	30	1783	1.68256	May	1.48683	1.39665		106	93
Jul 15	60	2185	2.746		Jul	38	1613	2.35586	Jun	1.73482	1.68256		131	126
Aug 15	41	2215	1.85102		Aug	23	1714	1.34189	Jul	2.746	2.35586		202	187
Sep 15	66	2606	2.53262		Sep 15	46	2043	2.25159	Aug	1.85102	1.34189		151	86
Oct	54	2653	2.03543		Oct	42	1965	2.1374	Sep 15	2.53262	2.25159		194	179
Nov	80	2505	3.19361		Nov	57	1869	3.04976	Oct	2.03543	2.1374		164	171
Dec	57	2360	2.41525		Dec	38	1707	2.22613	Nov	3.19361	3.04976		217	210
Jan	63	2504	2.51597		Jan	42	1791	2.34506	Dec	2.41525	2.22613		189	177
Feb	45	2487	1.80941		Feb	41	1799	2.27904	Jan	2.51597	2.34506		192	185
Mar	47	2585	1.81818		Mar	39	1951	1.99897	Feb	1.80941	2.27904		142	181
Apr	29	2431	1.19292		Apr	30	1750	1.71429	Mar	1.81818	1.99897		143	159
May	35	2424	1.44389		May	32	1813	1.76503	Apr	1.19292	1.71429		69	129
Jun	70	2477	2.826		Jun	54	1756	3.07517	May	1.44389	1.76503		100	138
Jul	45	2630	1.71103		Jul	31	1704	1.81925	Jun	2.826	3.07517		204	212
Aug	33	2776	1.18876		Aug	30	1725	1.73913	Jul	1.71103	1.81925		128	144
Sep 16	50	2715	1.84162		Sep 16	34	1851	1.83684	Aug	1.18876	1.73913		68	133
Oct	43	2776	1.54899		Oct	28	2146	1.30475	Sep 16	1.84162	1.83684		149	148
Nov	50	2656	1.88253		Nov	26	1960	1.32653	Oct	1.54899	1.30475		113	78
Dec	32	2229	1.43562		Dec	32	1516	2.11082	Nov	1.88253	1.32653		152	83
Jan	34	2454	1.38549		Jan	30	1784	1.68161	Dec	1.43562	2.11082		99	169
Feb	48	2395	2.00418		Feb	34	1793	1.89626	Jan	1.38549	1.68161		91	125
Mar	42	2599	1.61601		Mar	39	1911	2.04082	Feb	2.00418	1.89626		160	155
Apr	37	2288	1.61713		Apr	23	1681	1.36823	Mar	1.61601	2.04082		119	165
May	43	2477	1.73597		May	25	1885	1.32626	Apr	1.61713	1.36823		120	90
Jun	27	2424	1.11386		Jun	28	1774	1.57835	May	1.73597	1.32626		132	82
Jul	32	2380	1.34454		Jul	11	1838	0.598477	Jun	1.11386	1.57835		61	117
Aug	27	2355	1.1465		Aug	22	1825	1.20548	Jul	1.34454	0.598477		87	12
Sep 17	37	2638	1.40258		Sep 17	20	1956	1.02249	Aug	1.1465	1.20548		65	72
Oct	26	2928	0.887978		Oct	22	2163	1.01711	Sep 17	1.40258	1.02249		94	51
Nov	41	2717	1.50902		Nov	27	1991	1.3561	Oct	0.887978	1.01711		41	49
Dec	24	2237	1.07287		Dec	16	1685	0.949555	Nov	1.50902	1.3561		111	89
Jan	36	2511	1.43369		Jan	27	1843	1.465	Dec	1.07287	0.949555		55	43
Feb	18	2446	0.735895		Feb	23	1733	1.32718	Jan	1.43369	1.465		98	102
Mar	30	2574	1.1655		Mar	18	1887	0.953895	Feb	0.735895	1.32718		29	84
Apr	13	2472	0.52589		Apr	20	1804	1.10865	Mar	1.1655	0.953895		67	44
May	29	2502	1.15907		May	15	1902	0.788644	Apr	0.52589	1.10865		5	58
Jun	23	2591	0.887688		Jun	34	1931	1.76075	May	1.15907	0.788644		66	34
Jul	17	2460	0.691057		Jul	10	1889	0.529381	Jun	0.887688	1.76075		40	137
Aug	16	2851	0.561207		Aug	14	2226	0.628931	Jul	0.691057	0.529381		20	7
Sep 18	39	3218	1.21193		Sep 18	30	2408	1.24585	Aug	0.561207	0.628931		10	15
Oct	23	3521	0.653224		Oct	21	3630	0.578512	Sep 18	1.21193	1.24585		73	76
Nov	26	3566	0.729108		Nov	29	2866	1.01186	Oct	0.653224	0.578512		18	11
Dec	22	3005	0.732113		Dec	22	2278	0.965759	Nov	0.729108	1.01186		26	48
Jan	28	3254	0.860479		Jan	18	2450	0.734694	Dec	0.732113	0.965759		27	45
Feb	36	3238	1.1118		Feb	35	2383	1.46874	Jan	0.860479	0.734694		39	28
Mar	18	3418	0.526624		Mar	32	2658	1.20391	Feb	1.1118	1.46874		60	104
Apr	34	3149	1.07971		Apr	24	2352	1.02041	Mar	0.526624	1.20391		6	71
May	26	3174	0.819156		May	22	2217	0.992332	Apr	1.07971	1.02041		57	50
Jun	22	3110	0.707395		Jun	17	2265	0.750552	May	0.819156	0.992332		38	47
Jul	22	3450	0.637681		Jul	22	2409	0.913242	Jun	0.707395	0.750552		21	30
Aug	19	2961	0.641675		Aug	15	2109	0.711238	Jul	0.637681	0.913242		16	42
Sep 19	34	3152	1.07868		Sep 19	19	2449	0.775827	Aug	0.641675	0.711238		17	22
Oct	19	3627	0.523849		Oct	29	2742	1.05762	Sep 19	1.07868	0.775827		56	32
Nov	19	3404	0.558167		Nov	16	2636	0.60698	Oct	0.523849	1.05762		4	53
Dec	21	2928	0.717213		Dec	24	2282	1.05171	Nov	0.558167	0.60698		9	13
Jan	18	3261	0.551978		Jan	28	2506	1.11732	Dec	0.717213	1.05171		23	52
Feb	15	3045	0.492611		Feb	14	2301	0.608431	Jan	0.551978	1.11732		8	62
Mar	11	2800	0.392857		Mar	15	2083	0.720115	Feb	0.492611	0.608431		3	14
									Mar	0.392857	0.720115		1	25
										1.67975	1.70149		13107	13458

[truncated: 6 more sheets: femaleYearly, femaleQuarterly, femaleMonthly, maleYearly, maleQuarterly, maleMonthly]
